# Supplementary material for: ECMO in the Management of Noncardiogenic Pulmonary Edema with Increased Inflammatory Reaction After Cardiac Surgery: A Case Report and Literature Review
Source: Diseases. 2024 Dec 4;12(12):316. doi: 10.3390/diseases12120316 (PMC11727641; doi:10.3390/diseases12120316)
Supplement: Supplementary file 1 [file diseases-12-00316-s001.zip]

Archive with 1 entries (1 files):
- diseases-3271993-supplementary.pdf
